# Supplementary material for: Red Upconverter Nanocrystals Functionalized with Verteporfin for Photodynamic Therapy Triggered by Upconversion
Source: Int J Mol Sci. 2022 Jun 22;23(13):6951. doi: 10.3390/ijms23136951 (PMC9266923; doi:10.3390/ijms23136951)
Supplement: Supplementary file 1 [file ijms-23-06951-s001.zip]

Archive with 1 entries (1 files):
- ijms-1775043-supplementary.pdf
